# Supplementary material for: Bacterial Pathogens in the Food Industry: Antibiotic Resistance and Virulence Factors of Salmonella enterica Strains Isolated from Food Chain Links
Source: Pathogens. 2022 Nov 10;11(11):1323. doi: 10.3390/pathogens11111323 (PMC9692263; doi:10.3390/pathogens11111323)
Supplement: Supplementary file 1 [file pathogens-11-01323-s001.zip]

Archive with 1 entries (1 files):
- pathogens-2009883-supplementary.pdf
